# Supplementary material for: The intensity of horizontal and vertical search in a diving forager: the harbour seal
Source: Mov Ecol. 2015 May 27;3(1):15. doi: 10.1186/s40462-015-0042-9 (PMC4445568; doi:10.1186/s40462-015-0042-9)
Supplement: Supplementary file 1 — Tagging information and sample size per individual. [file 40462_2015_42_MOESM1_ESM.csv]

Individual	Sex	Length	Weight	Tagging duration			GPS positions		Dives
		cm	kg	start date	end date	days	N	N per day	N	N per day
pv30-01-09	m	87	21	01.09.2009	10.07.2010	311	9910	31.9	158717	510.3
pv30-02-09	m	94	24	20.09.2010	04.07.2011	287	3975	13.9	60938	212.3
pv30-03-09	m	108	41	19.09.2010	31.01.2011	134	4453	33.2	68022	507.6
pv30-05-09	m	105	30	04.09.2009	30.03.2010	207	6480	31.3	102993	497.6
pv30-06-09	f	104	31	02.09.2009	28.05.2010	268	6843	25.5	114039	425.5
pv30-07-09	m	96	29	21.10.2009	29.01.2010	99	2904	29.3	46665	471.4
pv30-08-09	m	101	25	10.09.2010	22.06.2011	285	5385	18.9	134944	473.5
pv30-09-09	f	90	20	03.09.2010	30.06.2011	299	10098	33.8	134468	449.7
pv30-10-09	m	100	28	21.09.2010	13.10.2010	22	307	14.0	13424	610.2
pv30-11-09	f	93	22	06.09.2009	09.06.2010	275	8029	29.2	173711	631.7
pv30-12-09	m	100	24	08.09.2009	20.12.2009	103	3974	38.6	66094	641.7
pv30-13-09	f	101	28	22.09.2010	10.06.2011	261	8711	33.4	100848	386.4
pv35-01-11	m	115	34	01.09.2012	10.01.2013	130	3563	27.4	51984	399.9
pv35-02-11	m	85	24	03.09.2012	23.10.2012	50	931	18.6	28349	567.0
pv35-03-11	m	96	22	01.09.2011	23.10.2011	52	1650	31.7	29499	567.3
